# Supplementary material for: DYRK1A Up-Regulation Specifically Impairs a Presynaptic Form of Long-Term Potentiation
Source: Life (Basel). 2025 Jan 22;15(2):149. doi: 10.3390/life15020149 (PMC11856406; doi:10.3390/life15020149)
Supplement: Supplementary file 1 [file life-15-00149-s001.zip]

Archive with 1 entries (1 files):
- life-3415068-supplementary.pdf
